# Supplementary material for: Validation of online psychometric instruments for common mental health disorders: a systematic review
Source: BMC Psychiatry. 2016 Feb 25;16:45. doi: 10.1186/s12888-016-0735-7 (PMC4766750; doi:10.1186/s12888-016-0735-7)
Supplement: Additional file 3: — Included studies and extracted data. (XLS 117 kb) [file 12888_2016_735_MOESM3_ESM.xls]

## Sheet: Transdiagnostic
Transdiagnostic instruments
Main outcomes and generalisability
	Instrument characteristics			Sample and study characteristics										Psychometrics												Comments
Study	Instrument	Disorder	Purpose	N	Mean age (M, SD)	Gender (percentage female)	Important disease characteristics of the sample	Population	Countries in which the study was conducted	Language in which the instrument was evaluated	Recruitment method	Subgroups for which the instrument was investigated	Percentage of missing responses	Internal consistency – Cronbach's alpha unless otherwise noted	Test-retest reliability	Measurement error	n factors - method and fit (CFA) or variance explained (EFA/PCA) between brackets	Correlation between online and pen-and-paper	Mean difference between online and pen-and-paper - online significantly higher or lower	Convergent validity – correlation (other instrument between brackets)	Sensitivity	Specificity	AUC	Other criterion-related outcomes (criterion between brackets)	Responsiveness
Andersson, 2003	HADS - anxiety	Anxiety	Screening & symptom severity	157	46 (14)	42.7%	Tinnitus symptoms	General population	Sweden	Swedish	Self-referral		NR	.80	r .84					.62 (ASI)						Test-retest n = 48
Andersson, 2003	HADS - depression	Depression	Screening & symptom severity	157	46 (14)	42.7%	Tinnitus symptoms	General population	Sweden	Swedish	Self-referral		NR	.82	r .71					.45 (ASI)						Test-retest n = 48
Carlbring, 2002	CIDI - panic	PD	Diagnosis & screening	53	38.6 (8.9)	0.58	Volunteered for internet intervention for PD	General population	Sweden	Swedish	Self-referral		NR								.76	.74
Carlbring, 2002	CIDI-SF - agoraphobia	Agoraphobia	Diagnosis & screening	53	38.6 (8.9)	0.58	Volunteered for internet intervention for PD	General population	Sweden	Swedish	Self-referral		NR								.47	1
Carlbring, 2002	CIDI-SF - GAD	GAD	Diagnosis & screening	53	38.6 (8.9)	0.58	Volunteered for internet intervention for PD	General population	Sweden	Swedish	Self-referral		NR								.50	.53
Carlbring, 2002	CIDI-SF - major depression	Major depression	Diagnosis & screening	53	38.6 (8.9)	0.58	Volunteered for internet intervention for PD	General population	Sweden	Swedish	Self-referral		NR								.25	.76
Carlbring, 2002	CIDI-SF - OCD	OCD	Diagnosis & screening	53	38.6 (8.9)	0.58	Volunteered for internet intervention for PD	General population	Sweden	Swedish	Self-referral		NR								1	.85
Carlbring, 2002	CIDI-SF - panic attack	Panic attack	Diagnosis & screening	53	38.6 (8.9)	0.58	Volunteered for internet intervention for PD	General population	Sweden	Swedish	Self-referral		NR								.65	.53
Carlbring, 2002	CIDI-SF - social phobia	Social phobia	Diagnosis & screening	53	38.6 (8.9)	0.58	Volunteered for internet intervention for PD	General population	Sweden	Swedish	Self-referral		NR								.73	.62
Carlbring, 2002	CIDI-SF - specific phobia	Specific phobia	Diagnosis & screening	53	38.6 (8.9)	0.58	Volunteered for internet intervention for PD	General population	Sweden	Swedish	Self-referral		NR								.63	.67
Carlbring, 2007	BAI	Anxiety	Symptom severity	349	37.6	0.49	Volunteered for internet intervention for PD	General population	Sweden	Swedish	Self-referral		0	.88				.84	Lower							Internal consistency – Scores reported for the online questionnaires that were administered before paper questionnaires. N = 172 – 174.	Possible overlap with Austin, 2006
Carlier, 2012	SQ-48	Depression, anxiety, agoraphobia, social phobia	Screening & symptom severity	242	37.9 (12.9)	61.6%	Psychiatric outpatients	Patient population	NL	Dutch	Automatically included		NR				9 (CFA; RMSEA .06, CFI .97)
Carlier, 2012	SQ-48	Depression, anxiety, agoraphobia, social phobia	Screening & symptom severity	516	38.8 (12.7)	67.2%	None	General population	NL	Dutch	NR		NR				9 (CFA; RMSEA .05, CFI .96)
Carlier, 2012	SQ-48 - MOOD	Depression	Screening & symptom severity	758	38.35(12.76)	65.3%	Psychiatric outpatients, other group none	Patient population & general population	NL	Dutch	Psychiatric outpatients automatically included, other group NR		NR	.93						.77 (MADRS)	.68	.96	.91
Carlier, 2012	SQ-48 - ANXI	Anxiety	Screening & symptom severity	758	38.35(12.76)	65.3%	Psychiatric outpatients, other group none	Patient population & general population	NL	Dutch	Psychiatric outpatients automatically included, other group NR		NR	.92						.72 (BAS)	.59	.96	.88
Carlier, 2012	SQ-48 - AGOR	Agoraphobia	Screening & symptom severity	758	38.35(12.76)	65.3%	Psychiatric outpatients, other group none	Patient population & general population	NL	Dutch	Psychiatric outpatients automatically included, other group NR		NR	.84						.50 (BAS)	.49	.94	.75
Carlier, 2012	SQ-48 - SOPH	Social phobia	Screening & symptom severity	758	38.35(12.76)	65.3%	Psychiatric outpatients, other group none	Patient population & general population	NL	Dutch	Psychiatric outpatients automatically included, other group NR		NR	.91						.57 (BAS)	.44	.96	.83
Donker, 2009	WSQ - depression	Depression	Screening	157	43 (15)	0.57	Participants applied if they felt anxious or depressed, healthy subsample	General population	NL	Dutch	Self-referral		0								.85	.59	.72 (.64-.80)
Donker, 2009	WSQ - GAD	GAD	Screening	157	43 (15)	0.57	Participants applied if they felt anxious or depressed, healthy subsample	General population	NL	Dutch	Self-referral		0								.93	.45	.78 (.69-.86)
Donker, 2009	WSQ - PD	PD	Screening	157	43 (15)	0.57	Participants applied if they felt anxious or depressed, healthy subsample	General population	NL	Dutch	Self-referral		0								.90	.44	.76 (.59-.93)
Donker, 2009	WSQ - agoraphobia	Agoraphobia	Screening	157	43 (15)	0.57	Participants applied if they felt anxious or depressed, healthy subsample	General population	NL	Dutch	Self-referral		0								1.00	.63	.81 (.73-.90)
Donker, 2009	WSQ - social phobia	Social phobia	Screening	157	43 (15)	0.57	Participants applied if they felt anxious or depressed, healthy subsample	General population	NL	Dutch	Self-referral		0								.72	.73	.72 (.62-.82)
Donker, 2009	WSQ - specific phobia	Specific phobia	Screening	157	43 (15)	0.57	Participants applied if they felt anxious or depressed, healthy subsample	General population	NL	Dutch	Self-referral		0								.80	.47	NR
Donker, 2009	WSQ - PTSD	PTSD	Screening	157	43 (15)	0.57	Participants applied if they felt anxious or depressed, healthy subsample	General population	NL	Dutch	Self-referral		0								.83	.47	.65 (.51-.80)
Donker, 2009	WSQ - OCD	OCD	Screening	157	43 (15)	0.57	Participants applied if they felt anxious or depressed, healthy subsample	General population	NL	Dutch	Self-referral		0								.80	.69	.81 (.65-.97)
Farvolden, 2003	WB-DAT	Depression & anxiety disorders	Screening	193	40.92(12.61)	59.1%	Depressive symptoms & gambling addiction	Participants in studies of the Centre for Addiction and Mental Health	Canada	English	NR		NR								.86	.86		Kappa .72 (SCID-II)		Results for diagnosis 'any disorder'
Hedman, 2010	BAI	Anxiety	Symptom severity	57	32.72 (9.21)	64.91%	Diagnosed with social phobia	General population	Sweden	Swedish	Self-referral		NR	.89					0
McCue, 2003	HADS	Anxiety & depression	Symptom severity	117	NR	88.0%	Chronic fatigue syndrome patients	General population	UK	English	Self-referral		0	.88			3 (CFA; RMSEA .07, CFI .94)
McCue, 2003	HADS - anxiety	Anxiety	Symptom severity	117	NR	88.0%	Chronic fatigue syndrome patients	General population	UK	English	Self-referral		0	.86
McCue, 2003	HADS - depression	Depression	Symptom severity	117	NR	88.0%	Chronic fatigue syndrome patients	General population	UK	English	Self-referral		0	.81
McCue, 2006	HADS	Anxiety & depression	Symptom severity	494	NR	85.6%	Chronic fatigue syndrome patients	General population	UK	English	Self-referral		0	.87			3 (CFA; RMSEA .06, CFI .95)
McCue, 2006	HADS	Anxiety & depression	Symptom severity	1362	NR	67.0%	None	General population	UK	English	Self-referral		0	.85			3 (CFA; RMSEA .05, CFI .95)
Thoren, 2012	HADS	Anxiety & depression	Symptom severity	53	67.8	24.53%	Hearing impaired	Clinical population	Sweden	Swedish	Invitation letters		NR	.85				.67	0
Thorndike, 2009	BAI	Anxiety	Symptom severity	710	35.06 (10.8)	0.6	Registered for self-help treatment programs on internet either for social phobia, panic and depression.	General population	Sweden	Swedish	Self-referral (originally)		NR				4 and 1 2nd order (CFA)
Whitehead, 2011	HADS - depression	Depression	Symptom severity	470	23.57(7.63)	61.7%	None	Student population	New Zeeland	English	Invitation emails		0	.76					0
Whitehead, 2011	HADS - anxiety	Anxiety	Symptom severity	470	23.57(7.63)	61.7%	None	Student population	New Zeeland	English	Invitation emails		0	.80					0
Zlomke, 2009	DASS - depression	Depression	Symptom severity	1138	20.16 (2.01)	0.73	None	Student population	US	English	Experiment pool & classroom announcements		NR	.95	r .66					.28 (PSWQ)						Covergent validity: both scales are subject of the study
Zlomke, 2009	DASS - anxiety	Anxiety	Symptom severity	1138	20.16 (2.01)	0.73	None	Student population	US	English	Experiment pool & classroom announcements		NR	.93	r .66					.32 (PSWQ)						Covergent validity: both scales are subject of the study
Zlomke, 2009	DASS - stress	Stress	Symptom severity	1138	20.16 (2.01)	0.73	None	Student population	US	English	Experiment pool & classroom announcements		NR	.94	r .57					.49 (PSWQ)						Covergent validity: both scales are subject of the study
Allison, 2011	PDM	Postpartum depression and anxiety	Screening	289	30.1 (5.2)	1	< 12 months postpartum	General population	US	English	Self-referral		0	.88			2 (PCA)			.88 (EPDS)
Allison, 2011	PDM - general distress	Postpartum depression and anxiety	Screening	289	30.1 (5.2)	1	< 12 months postpartum	General population	US	English	Self-referral		0	.91						.92 (EPDS)
Allison, 2011	PDM - obsessive compulsive	Postpartum depression and anxiety	Screening	289	30.1 (5.2)	1	< 12 months postpartum	General population	US	English	Self-referral		0	.83						.55 (MASQ-AA)
Allison, 2011	PDM	Postpartum depression and anxiety	Screening	139	31.0 (5.4)	1	< 12 months postpartum	General population	US	English	Self-referral		0	.84			2 (PCA; 58.7%)			.85 (EPDS)
Allison, 2011	PDM - general distress	Postpartum depression and anxiety	Screening	139	31.0 (5.4)	1	< 12 months postpartum	General population	US	English	Self-referral		0	.86						.90 (EPDS)
Allison, 2011	PDM - obsessive compulsive	Postpartum depression and anxiety	Screening	139	31.0 (5.4)	1	< 12 months postpartum	General population	US	English	Self-referral		0	.73						.46 (OCI-R)
		GAD: Generalised anxiety disorder	NR: Not reported
		OCD: Obsessive-compulsive disorder	EFA: Exploratory factor analysis
		PD: Panic disorder	CFA: Confirmatory factor analysis
		PTSD: Post-traumatic stress disorder	PCM: Principal component analysis
			ICC: Intraclass correlation coefficient
	BAI: Beck anxiety Inventory
	CIDI: Composite International Diagnostic Interview
	CIDI-SF: Composite International Diagnostic Interview - Short Form
	DASS: Depression Anxiety Stress Scales
	HADS: Hospital Anxiety and Depression Scale
	PDM: Postpartum Distress Measure
	SQ-48: Symptom Questionnaire 48
	WB-DAT: Web-Based Depression and Anxiety Test
	WSQ: Web Screening Questionnaire
References
Andersson G, Kaldo-Sandstrom V, Strom L, Stromgren T. Internet administration of the Hospital Anxiety and Depression Scale in a sample of tinnitus patients. J Psychosom Res. 2003;55:259-62.
Carlbring P, Forslin P, Ljungstrand P, Willebrand M, Strandlund C, Ekselius L, et al. Is the Internet-administered CIDI-SF equivalent to a clinician-administered SCID interview? Cognit Behav Ther. 2002;31:183-9.
Carlbring P, Brunt S, Bohman S, Austin D, Richards J, Ost LG, et al. Internet vs. paper and pencil administration of questionnaires commonly used in panic/agoraphobia research. Comput Hum Behav. 2007;23:1421-34.
Carlier I, Schulte-Van MY, Wardenaar K, Giltay E, Van NM, Vergeer P, et al. Development and validation of the 48-item Symptom Questionnaire (SQ-48) in patients with depressive, anxiety and somatoform disorders. Psychiatry Res. 2012;200:904-10.
Donker T, Van SA, Marks I, Cuijpers P. A brief Web-based screening questionnaire for common mental disorders: development and validation. J Med Internet Res. 2009;11:e19.
Farvolden P, McBride C, Bagby RM, Ravitz P. A Web-based screening instrument for depression and anxiety disorders in primary care. J Med Internet Res. 2003;5:e23.
Hedman E, Ljotsson B, Ruck C, Furmark T, Carlbring P, Lindefors N, et al. Internet administration of self-report measures commonly used in research on social anxiety disorder: A psychometric evaluation. Comput Hum Behav. 2010;26:736-40.
McCue P, Martin C, Buchanan T, Rodgers J, Scholey A. An investigation into the psychometric properties of the Hospital Anxiety and Depression Scale in individuals with chronic fatigue syndrome. Psychol Health Med. 2003;8:425-39.
McCue P, Buchanan T, Martin CR. Screening for psychological distress using internet administration of the Hospital Anxiety and Depression Scale (HADS) in individuals with chronic fatigue syndrome. Br J Clin Psychol. 2006;45(Pt 4):483-98.
Thoren ES, Andersson G, Lunner T. The use of research questionnaires with hearing impaired adults: online vs. paper-and-pencil administration. BMC Ear Nose Throat Disord. 2012;12:12.
Whitehead L. Methodological issues in Internet-mediated research: a randomized comparison of internet versus mailed questionnaires. J Med Internet Res. 2011;13:e109.
Zlomke KR. Psychometric properties of internet administered versions of Penn State Worry Questionnaire (PSWQ) and Depression, Anxiety, and Stress Scale (DASS). Comput Hum Behav. 2009;25:841-3.
Allison KC, Wenzel A, Kleiman K, Sarwer DB. Development of a brief measure of postpartum distress. J Womens Health (Larchmt) 2011;20:617-23.

## Sheet: Depression
Instruments that assess depression
Main outcomes and generalisability
	Instrument characteristics			Sample and study characteristics										Psychometrics												Comments
Study	Instrument	Disorder	Purpose	N	Mean age (M, SD)	Gender (percentage female)	Important disease characteristics of the sample	Population	Countries in which the study was conducted	Language in which the instrument was evaluated	Recruitment method	Subgroups for which the instrument was investigated	Percentage of missing responses	Internal consistency – Cronbach's alpha unless otherwise noted	Test-retest reliability	Measurement error	n factors - method and fit (CFA) or variance explained (EFA/PCA) between brackets	Correlation between online and pen-and-paper	Mean difference between online and pen-and-paper - online significantly higher or lower	Convergent validity – correlation (other instrument between brackets)	Sensitivity	Specificity	AUC	Other criterion-related outcomes (criterion between brackets)	Responsiveness
Birnholz, 2012	CES-D	Depression	Symptom severity	273	31.0 (11.4)	1	None	General population	US	English	Self-referral	Heterosexual, lesbian and bisexual women	0	.93												Total scores equivalent across subgroups, some items differ slightly
Carlbring, 2007	BDI	Depression	Symptom severity	350	37.6	0.49	Volunteered for internet intervention for PD	General population	Sweden	Swedish	Self-referral		0	.88				.94	Higher							Internal consistency – Scores reported for the online questionnaires that were administered before paper questionnaires. N = 172 – 174.	Possible overlap with Austin, 2006
Carlbring, 2007	MADRS-S	Depression	Symptom severity	345	37.6	0.49	Volunteered for internet intervention for PD	General population	Sweden	Swedish	Self-referral		0	.82				.91	0							Internal consistency – Scores reported for the online questionnaires that were administered before paper questionnaires. N = 172 – 174.	Possible overlap with Austin, 2006
Cuijpers, 2008	MDI	Depression	Screening & symptom severity	1238	15	0.48	None	General population	NL	Dutch	Through schools & self-referral	Ethnic minorities, low and high education	NR	.82						.88 (CES-D)	.90	.72	.89 (.82-.95)			Convergent validity: tested against instrument that's also subject of research	predicitive validity n = 243
Cuijpers, 2008	CES-D	Depression	Screening & symptom severity	1238	15	0.48	None	General population	NL	Dutch	Through schools & self-referral	Ethnic minorities, low and high education	NR	.93						.88 (MDI)	.90	.74	.90 (.84-.95)			Convergent validity: tested against instrument that's also subject of research	predicitive validity n = 243
Donker, 2010	Single item depression scale	Depression	Screening & symptom severity	502	43 (13)	0.57	Participants applied if they felt anxious or depressed, healthy subsample	General population & 20 students	NL	Dutch	Self-referral		0							.68 (CES-D)	.87	.51	.71 (.63-.79)			Predictive validity: n = 157	Convergent validity: all instruments subject of study
Donker, 2010	CES-D	Depression	Screening & symptom severity	502	43 (13)	0.57	Participants applied if they felt anxious or depressed, healthy subsample	General population & 20 students	NL	Dutch	Self-referral		0	.92						.84 (K-10)	.94	.62	.84 (.77-.90)			Predictive validity: n = 157	Convergent validity: all instruments subject of study
Donker, 2010	K-10	Depression	Screening & symptom severity	502	43 (13)	0.57	Participants applied if they felt anxious or depressed, healthy subsample	General population & 20 students	NL	Dutch	Self-referral		0	.90						.84 (CES-D)	.81	.67	.81 (.73-.88)			Predictive validity: n = 157	Convergent validity: all instruments subject of study
Drake, 2013	Moodscope	Depression	Symptom severity	16	38.9 (12.6)	0.75	GP patients with depressive symptoms	GP patients	UK	English	Recruited from waiting rooms of GP practices		0% - 31%							-.75 (PHQ-9)						Convergent validity at week 1
Faries, 2012	PDI - MDD	Depression	Diagnosis & screening	1047	51.4 (16.5)	59.6%	Chronic illness and most had a previously diagnosed mental disorder	Patient population	US	English	Invitation emails to Harris Chronic Illness Panel members		NR							.87 (PHQ-9)	.69 (.64-.75) (PHQ-9)	.90 (.88-.92)				Convergent validity described as concurrent validity
Fortson, 2006	CES-D	Depression	Symptom severity	200	20	0.56	None	Student population	US	English	Recruited from undergraduate psychology course		0	.89					0
Graham, 2008	CES-D (10-item)	Depression	Symptom severity	319	35.23 (10.9)	61.4%	Participants in a smoking cessation programme	General population	US	English	Self-referral	Ethnic minorities	0	.86
Haavet, 2010	HSCL-10	Depression	Screening	28	14-16	NR	NR	GP patients	Norway & Denmark	Norwegian & Danish	Enrolled fom patient lists of GPs		NR	.87									.79 (.56 – 1.00)
Hedman, 2010	MADRS-S	Depression	Symptom severity	57	32.72 (9.21)	64.91%	Diagnosed with social phobia	General population	Sweden	Swedish	Self-referral		NR	.86					0
Hedman, 2013	MADRS-S	Depression	Symptom severity	35	36.5(10.1)	0.6	Applied for internet based treatment	General population	Sweden	Swedish	Self-referral		0	.79
Herrero, 2006	CES-D (7-item)	Depression	Symptom severity	262	29.06	NR	None	Student population	Spain	Spanish	Recruited from undergraduate courses		0	.82			1 (PCA; 51%)		0	.73 (PSS-4)						Covergent validity: both scales are subject of the study
Holländare, 2008	BDI-II	Depression	Symptom severity	71	NR	29.6%	None	University campus	Sweden	Swedish	Passers-by asked to participate		0	.95				.94	0
Holländare, 2008	MADRS-S	Depression	Symptom severity	71	NR	29.6%	None	University campus	Sweden	Swedish	Passers-by asked to participate		0	.90				.92	0
Holländare, 2010	BDI-II	Depression	Symptom severity	87	41.1 (13.0)	65.5%	Registered for Internet intervention for depression	General population & GP patients	Sweden	Swedish	Self-referral & GP referral		0	.87				.89	0/lower							Internal consistency: value for half of the sample (internet first)
Holländare, 2010	MADRS-S	Depression	Symptom severity	87	41.1 (13.0)	65.5%	Registered for Internet intervention for depression	General population & GP patients	Sweden	Swedish	Self-referral & GP referral		0	.73				.84	0							Internal consistency: value for half of the sample (internet first)
Ibrahim, 2010	ZDS	Depression	Symptom severity	99	20.3	57.6%	None	Student population	UK	English	Not clear		0	.89						kappa .76 (PHQ)						Convergent validity described as concurrent validity
Leykin, 2011	CES-D	Depression	Symptom severity	3827	37.0 (11.5)	47.8%	Current smokers (5+ cigarettes per day)	General population	US (international sample)	English	Self-referral	Depressed smokers	NR	.91			2 (EFA; 47.9%)
Leykin, 2011	CES-D	Depression	Symptom severity	13629	36 (10.6)	46.9%	Current smokers (5+ cigarettes per day)	General population	US (international sample)	Spanish	Self-referral	Depressed smokers	NR	.92			3 (EFA; 55.2%)
Lin, 2007 and Lin, 2003	ISP-D	Depression	Screening	55	29.7 (7.5)	76.4%	None	General population	Taiwan	Chinese	Self-referral		0								.82	.73
Lin, 2007	ISP-D	Depression	Screening	59	26	77.7%	None	General population	Taiwan	Chinese	Self-referral		0		Weighted kappa .801
Rice, 2013	MDRS-22	Depression	Screening & symptom severity	258	38.95	0.0%	None	General population	Australia	English	Self-referral & invitation emails		0				6 (CFA; RMSEA .07, CFI .94)									Subsample of n = 790
Rice, 2013	MDRS-22	Depression	Screening & symptom severity	790	38.01	36.84%	None	General population	Australia	English	Self-referral & invitation emails		0							.70 (PHQ-9)
Roane, 2013	Kandel & Davies mood scale - 6 items	Depression	Symptom severity	178	18.1 (0.4)	60.7%	None	Student population	US	English	NR		0.28	.75	ICC .67					.76 (CES-D)						Alpha at week 2, ICC at week 2 and 4, r at week 10.
Roane, 2013	Kandel & Davies mood scale - 5 items	Depression	Symptom severity	178	18.1 (0.4)	60.7%	None	Student population	US	English	NR		0.28	.75	ICC .68					.77 (CES-D)						Alpha at week 2, ICC at week 2 and 4, r at week 10.
Roane, 2013	Kandel & Davies mood scale - 4 items	Depression	Symptom severity	178	18.1 (0.4)	60.7%	None	Student population	US	English	NR		0.28	.79	ICC .68					.77 (CES-D)						Alpha at week 2, ICC at week 2 and 4, r at week 10.
Rogers, 2013	PHQ-9 BSL version	Depression	Symptom severity	113	NR	0.6	Deaf people	General and clinical population	UK	English	Self-referral & patients invited by clinicians	Mental health difficulties	NR	.81			2 (PCA; 56.38%)			.68 (CORE-OM BSL depression)						CORE-OM BSL also subject of study	Convergent validity: n = 90
Romaniuk, 2013	USDI	Depression	Symptom severity	1148	22.8 (6.85)	64.3%	None	Studen population	Australia	English	Invitation emails		NR	.95			3 (CFA; RMSEA 0.05, CFI 0.96)			.80 (DASS depr)						4.9% completed the questionnaires on paper
Spek, 2007	EDS	Depression	Screening	177	55	0.64	Subthreshold depression (EDS > 11)	General population	NL	Dutch	Self-referral		0	.87						.75 (BDI-II)
Thorndike, 2009	BDI	Depression	Symptom severity	710	35.06 (10.8)	0.6	Registered for self-help treatment programs on internet either for social phobia, panic and depression.	General population	Sweden	Swedish	Self-referral (originally)		NR				3 (CFA)
Thorndike, 2009	MADRS-S	Depression	Symptom severity	710	35.06 (10.8)	0.6	Registered for self-help treatment programs on internet either for social phobia, panic and depression.	General population	Sweden	Swedish	Self-referral (originally)		NR				3 (CFA)
Yu, 2007	CES-D	Depression	Symptom severity	541	NR	NR	None	Teacher Population	Taiwan	Mandarin Chinese	Recruited from elementary schools, junior and senior high schools		NR				4 (CFA)		0							Difference between online and paper version: one factor slightly different across media.
Zimmerman, 2012	CUDOS	Depression	Screening & symptom severity	53	45.1 (12.3)	75.5%	Diagnosed with MDD or bipolar disorder	Psychiatric outpatients	US	English	Referred by therapists		0	.93				ICC .96	0	.91 (MADRS)						Convergent validity higher for paper version.
Le, 2009	PDSS	Postpartum depression	Screening & symptom severity	142	30.63 (6.31)	1	< 1 year postpartum	General population	US	English	Self-referral & invitation letters/emails	>17 internet acces. Reading english Child < 1	0	.97						.80 (EPDS)
Tuohy, 2008	EPDS	Postpartum depression	Screening, symptom severity	440	30.2 (4.52)	1	< 1 year postpartum	General population	NR	English	Self-referral		0	.90			3 (EFA)									Uncommon factor analysis, direct quartimin rotation
Tuohy, 2008	EPDS - non-specific depressive symptoms	Postpartum non-specific depressive symptoms	Screening, symptom severity	440	30.2 (4.52)	1	< 1 year postpartum	General population	NR	English	Self-referral		0	.82						Beta .21 (HADS-D)
Tuohy, 2008	EPDS - anhedonia	Postpartum anhedonia	Screening, symptom severity	440	30.2 (4.52)	1	< 1 year postpartum	General population	NR	English	Self-referral		0	.78						Beta .67 (HADS-D)
Tuohy, 2008	EPDS - anxiety	Postpartum anxiety	Screening, symptom severity	440	30.2 (4.52)	1	< 1 year postpartum	General population	NR	English	Self-referral		0	.80						Beta .63 (HADS-A)
			NR: Not reported
			EFA: Exploratory factor analysis
		PD: Panic disorder	CFA: Confirmatory factor analysis
			PCM: Principal component analysis
			ICC: Intraclass correlation coefficient
	BDI: Beck Depression Inventory
	BDI-II: Beck Depression Inventory II
	CES-D: Center for Epidemiologic Studies Depression Scale
	CUDOS: Clinically Useful Depression Outcome Scale
	EDS: Edinburgh Depression Scale
	EPDS: Edinburgh Postnatal Depression Scale
	HSCL-10: Hopkins Symptom Checklist 10
	ISP-D: Internet-based Self-assessment Program
	K-10: Kessler Psychological Distress Scale
	MADRS-S: Montgomery–Åsberg Depression Rating Scale Self Report
	MDI: Major Depression Inventory
	MDRS-22: Male Depression Risk Scale
	PDSS: Postpartum Depression Screening Scale
	PDI - MDD: Provisional Diagnostic Instrument Major Depressive disorder
	PHQ-9 BSL version: Patient Health Questionnaire British Sign Language version
	USDI: University student depression inventory
	ZDS: Zagazig Depression Scale
References
Birnholz JL, Young MA. Differential item functioning for lesbians, bisexual, and heterosexual women in the center for epidemiological studies depression scale. Assessment. 2012;19:502-5.
Carlbring P, Brunt S, Bohman S, Austin D, Richards J, Ost LG, et al. Internet vs. paper and pencil administration of questionnaires commonly used in panic/agoraphobia research. Comput Hum Behav. 2007;23:1421-34.
Cuijpers P, Boluijt P, Van SA. Screening of depression in adolescents through the Internet : sensitivity and specificity of two screening questionnaires. Eur Child AdolescPsychiatry. 2008;17:32-8.
Donker T, van Straten A, Marks I, Cuijpers P. Brief self-rated screening for depression on the Internet. J Affect Disord. 2010;122:253-9.
Drake G, Csipke E, Wykes T. Assessing your mood online: acceptability and use of Moodscope. Psychol Med. 2013;43:1455-64.
Faries DE, Houston JP, Sulcs EM, Swindle RW. A cross-validation of the provisional diagnostic instrument (PDI-4). BMC Fam Pract. 2012;13:104.
Fortson BL, Scotti JR, Del Ben KS, Chen YC. Reliability and validity of an Internet traumatic stress survey with a college student sample. J Trauma Stress. 2006;19:709-20.
Graham AL, Papandonatos GD. Reliability of internet- versus telephone-administered questionnaires in a diverse sample of smokers. J Med Internet Res. 2008;10:e8.
Haavet OR, Sirpal MK, Haugen W, Christensen KS. Diagnosis of depressed young people in primary health care--a validation of HSCL-10. Fam Pract. 2011;28:233-7.
Hedman E, Ljotsson B, Ruck C, Furmark T, Carlbring P, Lindefors N, et al. Internet administration of self-report measures commonly used in research on social anxiety disorder: A psychometric evaluation. Comput Hum Behav. 2010;26:736-40.
Hedman E, Ljotsson B, Blom K, S. E-A, Kraepelien M, Ruck C, et al. Telephone versus internet administration of self-report measures of social anxiety, depressive symptoms, and insomnia: psychometric evaluation of a method to reduce the impact of missing data. J Med Internet Res. 2013;15:e229.
Herrero J, Meneses J. Short Web-based versions of the perceived stress (PSS) and Center for Epidemiological Studies-Depression (CESD) Scales: A comparison to pencil and paper responses among Internet users. Comput Hum Behav. 2006;22:830-46.
Holländare F, Askerlund AM, Nieminen A, Engstrom I. Can BDI-II and MADRS-S be transferred to online use without affecting their psychometric properties? E-Journal of Applied Psychology. 2008;4:63-5.
Hollandare F, Andersson G, Engstrom I. A comparison of psychometric properties between internet and paper versions of two depression instruments (BDI-II and MADRS-S) administered to clinic patients. J Med Internet Res. 2010;12:e49.
Ibrahim AK, Kelly SJ, Challenor EC, Glazebrook C. Establishing the reliability and validity of the Zagazig Depression Scale in a UK student population: an online pilot study. BMC Psychiatry. 2010;10:107.
Leykin Y, Torres LD, Aguilera A, Munoz RF. Factor structure of the CES-D in a sample of Spanish- and English-speaking smokers on the Internet. Psychiatry Res. 2011;185:269-74.
Lin CC, Li YC, Bai YM, Tsai SJ, Hsiao MC, Wu CH, et al. The validity of an Internet-based Self-assessment Program for Depression. AMIAAnnuSympProc. 2003:911.
Lin CC, Bai YM, Liu CY, Hsiao MC, Chen JY, Tsai SJ, et al. Web-based tools can be used reliably to detect patients with major depressive disorder and subsyndromal depressive symptoms. BMC Psychiatry. 2007;7:12.
Rice SM, Fallon BJ, Aucote HM, Moller-Leimkuhler AM. Development and preliminary validation of the male depression risk scale: Furthering the assessment of depression in men. J AffectDisord. 2013;151:950-8.
Roane BM, Seifer R, Sharkey K, van Reen E, Bond T, Raffray T, et al. Reliability of a scale assessing depressed mood in the context of sleep. TPM-Testing, Psychometrics, Methodology in Applied Psychology. 2013;20:3-11.
Rogers KD, Young A, Lovell K, Campbell M, Scott PR, Kendal S. The British Sign Language versions of the Patient Health Questionnaire, the Generalized Anxiety Disorder 7-item Scale, and the Work and Social Adjustment Scale. J Deaf Stud Deaf Educ. 2013;18:110-22.
Romaniuk M, Khawaja NG. University student depression inventory (USDI): confirmatory factor analysis and review of psychometric properties. J AffectDisord. 2013;150:766-75.
Spek V, Nyklicek I, Cuijpers P, Pop V. Internet administration of the Edinburgh Depression Scale. J AffectDisord. 2008;106:301-5.
Thorndike FP, Carlbring P, Smyth FL, Magee JC, Gonder-Frederick L, Ost LG, et al. Web-based measurement: Effect of completing single or multiple items per webpage. Comput Hum Behav. 2009;25:393-401.
Yu SC, Yu MN. Comparison of Internet-based and paper-based questionnaires in Taiwan using multisample invariance approach. CyberpsycholBehav. 2007;10:501-7.
Zimmerman M, Martinez JH. Web-based assessment of depression in patients treated in clinical practice: reliability, validity, and patient acceptance. J Clin Psychiatry. 2012;73:333-8.
Le HN, Perry DF, Sheng X. Using the internet to screen for postpartum depression. MaternChild Health J. 2009;13:213-21.
Tuohy A, McVey C. Subscales measuring symptoms of non-specific depression, anhedonia, and anxiety in the Edinburgh Postnatal Depression Scale. Br J Clin Psychol. 2008; 47(Pt 2):153-69.

## Sheet: GAD
Instruments that assess generalised anxiety disorder
Main outcomes and generalisability
	Instrument characteristics			Sample and study characteristics										Psychometrics												Comments
Study	Instrument	Disorder	Purpose	N	Mean age (M, SD)	Gender (percentage female)	Important disease characteristics of the sample	Population	Countries in which the study was conducted	Language in which the instrument was evaluated	Recruitment method	Subgroups for which the instrument was investigated	Percentage of missing responses	Internal consistency – Cronbach's alpha unless otherwise noted	Test-retest reliability	Measurement error	n factors - method and fit (CFA) or variance explained (EFA/PCA) between brackets	Correlation between online and pen-and-paper	Mean difference between online and pen-and-paper - online significantly higher or lower	Convergent validity – correlation (other instrument between brackets)	Sensitivity	Specificity	AUC	Other criterion-related outcomes (criterion between brackets)	Responsiveness
Donker, 2011	GAD-7	GAD	Screening & symptom severity	502	43 (13)	0.57	Participants applied if they felt anxious or depressed, healthy subsample	General population	NL	Dutch	Self-referral		0	.86			1 (EFA, variance explained unknown)			.82 (HADS-A)	.83	.65	.77 (.68-.85)			Predictive validity: n = 157
Donker, 2011	GAD-2	GAD	Screening	157	43 (15)	0.57	Participants applied if they felt anxious or depressed, healthy subsample	General population	NL	Dutch	Self-referral		0								.83	.61	.76 (.68-.84)
Donker, 2011	GAD-SI	GAD	Screening	157	43 (15)	0.57	Participants applied if they felt anxious or depressed, healthy subsample	General population	NL	Dutch	Self-referral		0								.70	.76	.78 (.69-.86)
Faries, 2012	PDI - GAD	GAD	Diagnosis & screening	1047	51.4 (16.5)	59.6%	Chronic illness and most had a previously diagnosed mental disorder	Patient population	US	English	Invitation emails to Harris Chronic Illness Panel members		NR							.76 (HADS-A)	.64 (.54-.74) (HADS-A)	.92 (.90-.93)				Convergent validity described as concurrent validity
Rogers, 2013	GAD-7 BSL version	GAD	Symptom severity	113	NR	0.6	Deaf people	General and clinical population	UK	English	Self-referral & patients invited by clinicians	Mental health difficulties	NR	.88			1 (PCA; 58.08%)			.75 (CORE-OM BSL anxiety)						CORE-OM BSL also subject of study	Convergent validity: n = 95
		GAD: Generalised anxiety disorder	NR: Not reported
			EFA: Exploratory factor analysis
			CFA: Confirmatory factor analysis
			PCM: Principal component analysis
			ICC: Intraclass correlation coefficient
	PDI - GAD: Provisional Diagnostic Instrument - Generalised anxiety disorder
	GAD-7 BSL version: Generalised Anxiety Disorder - 7 British Sign Language version
References
Donker T, Van SA, Marks I, Cuijpers P. Quick and easy self-rating of Generalized Anxiety Disorder: validity of the Dutch web-based GAD-7, GAD-2 and GAD-SI. Psychiatry Res. 2011;188:58-64.
Faries DE, Houston JP, Sulcs EM, Swindle RW. A cross-validation of the provisional diagnostic instrument (PDI-4). BMC Fam Pract. 2012;13:104.
Rogers KD, Young A, Lovell K, Campbell M, Scott PR, Kendal S. The British Sign Language versions of the Patient Health Questionnaire, the Generalized Anxiety Disorder 7-item Scale, and the Work and Social Adjustment Scale. J Deaf Stud Deaf Educ. 2013;18:110-22.

## Sheet: Panic and agoraphobia
Instruments that assess panic disorder and agoraphobia
Main outcomes and generalisability
	Instrument characteristics			Sample and study characteristics										Psychometrics												Comments
Study	Instrument	Disorder	Purpose	N	Mean age (M, SD)	Gender (percentage female)	Important disease characteristics of the sample	Population	Countries in which the study was conducted	Language in which the instrument was evaluated	Recruitment method	Subgroups for which the instrument was investigated	Percentage of missing responses	Internal consistency – Cronbach's alpha unless otherwise noted	Test-retest reliability	Measurement error	n factors - method and fit (CFA) or variance explained (EFA/PCA) between brackets	Correlation between online and pen-and-paper	Mean difference between online and pen-and-paper - online significantly higher or lower	Convergent validity – correlation (other instrument between brackets)	Sensitivity	Specificity	AUC	Other criterion-related outcomes (criterion between brackets)	Responsiveness
Austin, 2006 (Australian sample)	BSQ	Agoraphobia	Symptom severity	56	40.27 (11.78)	0.75	Registered for internet intervnetion for PD	NR	Australia	English	NR		NR	.86				ICC .73	0/lower							Mean scores of the online version were lower for the combined Swedish and Australian samples.
Austin, 2006 (Australian sample)	ACQ	Agoraphobia	Symptom severity	56	40.27 (11.78)	0.75	Registered for internet intervnetion for PD	NR	Australia	English	NR		NR	.84				ICC .85	0
Austin, 2006 (Australian sample)	MI – accompanied	Agoraphobia	Symptom severity	56	40.27 (11.78)	0.75	Registered for internet intervnetion for PD	NR	Australia	English	NR		NR	.96				ICC .94	0
Austin, 2006 (Australian sample)	MI – alone	Agoraphobia	Symptom severity	56	40.27 (11.78)	0.75	Registered for internet intervnetion for PD	NR	Australia	English	NR		NR	.97				ICC .96	0
Austin, 2006 (Swedish sample)	BSQ	Agoraphobia	Symptom severity	54	36.70 (10.48)	0.65	Registered for internet intervnetion for PD	General population	Sweden	Swedish	Self-referral		NR	.85				ICC .73	0/lower							Mean scores of the online version were lower for the combined Swedish and Australian samples.	Possible overlap with Carlbring, 2007.
Austin, 2006 (Swedish sample)	ACQ	Agoraphobia	Symptom severity	54	36.70 (10.48)	0.65	Registered for internet intervnetion for PD	General population	Sweden	Swedish	Self-referral		NR	.81				ICC .85	0								Possible overlap with Carlbring, 2007.
Austin, 2006 (Swedish sample)	MI – accompanied	Agoraphobia	Symptom severity	54	36.70 (10.48)	0.65	Registered for internet intervnetion for PD	General population	Sweden	Swedish	Self-referral		NR	.94				ICC .94	0								Possible overlap with Carlbring, 2007.
Austin, 2006 (Swedish sample)	MI – alone	Agoraphobia	Symptom severity	54	36.70 (10.48)	0.65	Registered for internet intervnetion for PD	General population	Sweden	Swedish	Self-referral		NR	.95				ICC .95	0
Carlbring, 2007	BSQ	Agoraphobia	Symptom severity	350	37.6	0.49	Volunteered for internet intervention for PD	General population	Sweden	Swedish	Self-referral		0	.84				.81	Lower							Internal consistency – Scores reported for the online questionnaires that were administered before paper questionnaires. N = 172 – 174.	Possible overlap with Austin, 2006
Carlbring, 2007	ACQ	Agoraphobia	Symptom severity	348	37.6	0.49	Volunteered for internet intervention for PD	General population	Sweden	Swedish	Self-referral		0	.81				.89	Lower							Internal consistency – Scores reported for the online questionnaires that were administered before paper questionnaires. N = 172 – 174.	Possible overlap with Austin, 2006
Carlbring, 2007	MI - accompanied	Agoraphobia	Symptom severity	347	37.6	0.49	Volunteered for internet intervention for PD	General population	Sweden	Swedish	Self-referral		0	.95				.96	0							Internal consistency – Scores reported for the online questionnaires that were administered before paper questionnaires. N = 172 – 174.	Possible overlap with Austin, 2006
Carlbring, 2007	MI - alone	Agoraphobia	Symptom severity	345	37.6	0.49	Volunteered for internet intervention for PD	General population	Sweden	Swedish	Self-referral		0	.94				.95	Higher							Internal consistency – Scores reported for the online questionnaires that were administered before paper questionnaires. N = 172 – 174.	Possible overlap with Austin, 2006
Van Ballegooijen, 2012	VS-CMD - agoraphobia	Agoraphobia	Screening	85	35.7 (11.1)	0.69	Panic symptoms	General population	NL	Dutch	Self-referral		0								.81	.66	.73 (.62 – .85)
Van Ballegooijen, 2012	PDSS-SR item 4	Panic related agoraphobic avoidance	Screening	85	35.7 (11.1)	0.69	Panic symptoms	General population	NL	Dutch	Self-referral		0								.76	.56	.68 (.57–.81)
Van Ballegooijen, 2012	PDSS-SR item 5	Panic related interoceptive avoidance	Screening	85	35.7 (11.1)	0.69	Panic symptoms	General population	NL	Dutch	Self-referral		0								.42	.81	.61 (.48–.73)
			NR: Not reported
			EFA: Exploratory factor analysis
		PD: Panic disorder	CFA: Confirmatory factor analysis
			PCM: Principal component analysis
			ICC: Intraclass correlation coefficient
	ACQ: Agoraphobic Cognitions Questionnaire
	BSQ: Body Sensations Questionnaire
	MI: Mobility Inventory
	PDSS-SR: Panic Disorder Severity Scale - Self-Report
	VS-CMD: Visual Screener for Common Mental Disorders
References
Austin DW, Carlbring P, Richards JC, Andersson G. Internet administration of three commonly used questionnaires in panic research: Equivalence to paper administration in Australian and Swedish samples of people with panic disorder. International Journal of Testing. 2006;6:25-39.
Carlbring P, Brunt S, Bohman S, Austin D, Richards J, Ost LG, et al. Internet vs. paper and pencil administration of questionnaires commonly used in panic/agoraphobia research. Comput Hum Behav. 2007;23:1421-34.
van Ballegooijen W, Riper H, Donker T, Martin Abello K, Marks I, Cuijpers P. Single-item screening for agoraphobic symptoms: validation of a web-based audiovisual screening instrument. PLoS One. 2012;7:e38480.

## Sheet: Social phobia
Instruments that assess social phobia
Main outcomes and generalisability
	Instrument characteristics			Sample and study characteristics										Psychometrics												Comments
Study	Instrument	Disorder	Purpose	N	Mean age (M, SD)	Gender (percentage female)	Important disease characteristics of the sample	Population	Countries in which the study was conducted	Language in which the instrument was evaluated	Recruitment method	Subgroups for which the instrument was investigated	Percentage of missing responses	Internal consistency – Cronbach's alpha unless otherwise noted	Test-retest reliability	Measurement error	n factors - method and fit (CFA) or variance explained (EFA/PCA) between brackets	Correlation between online and pen-and-paper	Mean difference between online and pen-and-paper - online significantly higher or lower	Convergent validity – correlation (other instrument between brackets)	Sensitivity	Specificity	AUC	Other criterion-related outcomes (criterion between brackets)	Responsiveness
Chen, 2011	SPIN	Social phobia	Symptom severity	1307	28.1 (8.2)	71.8%	Members and visitors of a mental health website	General population	Taiwan	Chinese	Self-referral & invitation emails		0	.94	ICC .94		3 (PCA; 63.1%)				.95	.70	.87			test-retest n = 252; predictive validity n = 72
Chen, 2011	SPIN - social contact	Social phobia	Symptom severity	1307	28.1 (8.2)	71.8%	Members and visitors of a mental health website	General population	Taiwan	Chinese	Self-referral & invitation emails		0	.90
Chen, 2011	SPIN - inadequacy	Social phobia	Symptom severity	1307	28.1 (8.2)	71.8%	Members and visitors of a mental health website	General population	Taiwan	Chinese	Self-referral & invitation emails		0	.89
Chen, 2011	SPIN - physiological discomfort	Social phobia	Symptom severity	1307	28.1 (8.2)	71.8%	Members and visitors of a mental health website	General population	Taiwan	Chinese	Self-referral & invitation emails		0	.77
Hedman, 2010	LSAS-SR	Social anxiety	Symptom severity	57	32.72 (9.21)	64.91%	Diagnosed with social phobia	General population	Sweden	Swedish	Self-referral		NR	.94					0
Hedman, 2010	SIAS	Social anxiety	Symptom severity	57	32.72 (9.21)	64.91%	Diagnosed with social phobia	General population	Sweden	Swedish	Self-referral		NR	.86					0
Hedman, 2010	SPS	Social anxiety	Symptom severity	57	32.72 (9.21)	64.91%	Diagnosed with social phobia	General population	Sweden	Swedish	Self-referral		NR	.89					0
Hedman, 2013	LSAS-SR	Social anxiety	Symptom severity	14	31.7 (12.5)	64.3%	Applied for internet based treatment	General population	Sweden	Swedish	Self-referral		0	.93
Hirai, 2011	SIAS	Social phobia	Symptom severity	262	20.2	64.1%	None	Student population	US	English	Psychology department subject pool		0	.93			1 (CFA; RMSEA .08, CFI .91)		0, but inequivalent	.81 (SPS)						Covergent validity: both scales are subject of the study	Measurement invariance using CFA not obtained
Hirai, 2011	SPS	Social phobia	Symptom severity	262	20.2	64.1%	None	Student population	US	English	Psychology department subject pool		0	.93			1 (CFA; RMSEA .07, CFI .91)		0, but inequivalent	.81 (SIAS)						Covergent validity: both scales are subject of the study	Measurement invariance using CFA not obtained
Lindner, 2013	SIAS (item 14 revised)	Social phobia	Symptom severity	74	33.3 (10.4)	58.1%	Diagnosed with social phobia	General population	Sweden	Swedish	Self-referral		NR	.92						.76 (LSAS-SR)						Revised version first group
			NR: Not reported
			EFA: Exploratory factor analysis
			CFA: Confirmatory factor analysis
			PCM: Principal component analysis
			ICC: Intraclass correlation coefficient
	LSAS-SR: Liebowitz Social Anxiety Scale Self-Report
	SIAS: Social Interaction Anxiety Scale
	SPIN: Social Phobia Inventory
	SPS: Social Phobia Scale
References
Chen JT, Lin CC, Wang SC, Liao SC, Chen JY, Liu CY, et al. Finding social phobia patients from the Internet. Psychiatry Res. 2011;190:121-5.
Hedman E, Ljotsson B, Ruck C, Furmark T, Carlbring P, Lindefors N, et al. Internet administration of self-report measures commonly used in research on social anxiety disorder: A psychometric evaluation. Comput Hum Behav. 2010;26:736-40.
Hedman E, Ljotsson B, Blom K, S. E-A, Kraepelien M, Ruck C, et al. Telephone versus internet administration of self-report measures of social anxiety, depressive symptoms, and insomnia: psychometric evaluation of a method to reduce the impact of missing data. J Med Internet Res. 2013;15:e229.
Hirai M, Vernon LL, Clum GA, Skidmore ST. Psychometric properties and administration measurement invariance of social phobia symptom measures: Paper-pencil vs. Internet administrations. Journal of Psychopathology and Behavioral Assessment. 2011;33:470-9.
Lindner P, Martell C, Bergstrom J, Andersson G, Carlbring P. Clinical validation of a non-heteronormative version of the Social Interaction Anxiety Scale (SIAS). Health Qual Life Outcomes. 2013;11:209.

## Sheet: Specific phobia
Instruments that assess specific phobia
Main outcomes and generalisability
	Instrument characteristics			Sample and study characteristics										Psychometrics												Comments
Study	Instrument	Disorder	Purpose	N	Mean age (M, SD)	Gender (percentage female)	Important disease characteristics of the sample	Population	Countries in which the study was conducted	Language in which the instrument was evaluated	Recruitment method	Subgroups for which the instrument was investigated	Percentage of missing responses	Internal consistency – Cronbach's alpha unless otherwise noted	Test-retest reliability	Measurement error	n factors - method and fit (CFA) or variance explained (EFA/PCA) between brackets	Correlation between online and pen-and-paper	Mean difference between online and pen-and-paper - online significantly higher or lower	Convergent validity – correlation (other instrument between brackets)	Sensitivity	Specificity	AUC	Other criterion-related outcomes (criterion between brackets)	Responsiveness
Skolnick, 2012	FAS	Specific phobia (aviophobia)	Screening & symptom severity	572	24.32 (11.46)	58.04%	98 participants with aviophobia symptoms	General and student population	US	English	Self-referral & university online participant pool		NR								.97	.96	.99			Cut-off = 70
Skolnick, 2012	FAS - anticipatory anxiety	Aviophobia - anticipatory anxiety		572	24.32 (11.46)	58.04%	98 participants with aviophobia symptoms	General and student population	US	English	Self-referral & university online participant pool		NR	.99
Skolnick, 2012	FAS - in-flight anxiety	Aviophobia - in-flight anxiety		572	24.32 (11.46)	58.04%	98 participants with aviophobia symptoms	General and student population	US	English	Self-referral & university online participant pool		NR	.98
Skolnick, 2012	FAS - generalised flight anxiety	Aviophobia - generalised flight anxiety		572	24.32 (11.46)	58.04%	98 participants with aviophobia symptoms	General and student population	US	English	Self-referral & university online participant pool		NR	.94
			NR: Not reported
			EFA: Exploratory factor analysis
			CFA: Confirmatory factor analysis
			PCM: Principal component analysis
			ICC: Intraclass correlation coefficient
	FAS: Flight Anxiety Situations Questionnaire
References
Skolnick RB, Schare ML, Wyatt KP, Tillman MA. Aviophobia assessment: validating the Flight Anxiety Situations Questionnaire as a clinical identification measure. J Anxiety Disord. 2012;26:779-84.

## Sheet: OCD
Instruments that assess obsessive-compulsive disorder
Main outcomes and generalisability
	Instrument characteristics			Sample and study characteristics										Psychometrics												Comments
Study	Instrument	Disorder	Purpose	N	Mean age (M, SD)	Gender (percentage female)	Important disease characteristics of the sample	Population	Countries in which the study was conducted	Language in which the instrument was evaluated	Recruitment method	Subgroups for which the instrument was investigated	Percentage of missing responses	Internal consistency – Cronbach's alpha unless otherwise noted	Test-retest reliability	Measurement error	n factors - method and fit (CFA) or variance explained (EFA/PCA) between brackets	Correlation between online and pen-and-paper	Mean difference between online and pen-and-paper - online significantly higher or lower	Convergent validity – correlation (other instrument between brackets)	Sensitivity	Specificity	AUC	Other criterion-related outcomes (criterion between brackets)	Responsiveness
Coles, 2007	OCI	OCD	Symptom severity	105	19.00	0.77	None	Student population	US	English	Recruited from psychology courses		NR	.94				.89	0	.64 (OBQ-44)						Convergent validity: tested against instrument that's also subject of research
Coles, 2007	OBQ-44	OCD related beliefs	Symptom severity	105	19.00	0.77	None	Student population	US	English	Recruited from psychology courses		NR	.97				.83	0	.64 (OCI)						Convergent validity: tested against instrument that's also subject of research
Storch, 2009	C-FOCI:	OCD	Screening	172	15.45	58.1%	None	Highschool student population	US	English	Recruitment via school		0	KR-20 .74
Storch, 2009	C-FOCI severity scale	OCD	Symptom severity	172	15.45	58.1%	None	Highschool student population	US	English	Recruitment via school		0	.73
Williams, 2005	PI	OCD	Symptom severity	785	23.3	70.7%	Some participants diagnosed with OCD	General population	US (and a bit UK, Canada, Australia)	English	Self-referral	White, Black, Hispanic	0				4 (EFA scree plot inspection)
			NR: Not reported
		OCD: Obsessive-compulsive disorder	EFA: Exploratory factor analysis
			CFA: Confirmatory factor analysis
			PCM: Principal component analysis
			ICC: Intraclass correlation coefficient
	C-FOCI: Child Obsessive-Compulsive Impact Scale
	OBQ-44: Obsessive Beliefs Questionnaire-44
	OCI: Obsessive Compulsive Inventory
	PI: Padua Inventory
References
Coles ME, Cook LM, Blake TR. Assessing obsessive compulsive symptoms and cognitions on the internet: evidence for the comparability of paper and Internet administration. Behav Res Ther. 2007;45:2232-40.
Storch EA, Khanna M, Merlo LJ, Loew BA, Franklin M, Reid JM, et al. Children's Florida Obsessive Compulsive Inventory: psychometric properties and feasibility of a self-report measure of obsessive-compulsive symptoms in youth. Child Psychiatry HumDev. 2009;40:467-83.
Williams MT, Turkheimer E, Schmidt KM, Oltmanns TF. Ethnic identification biases responses to the Padua Inventory for obsessive-compulsive disorder. Assessment. 2005;12:174-85.

## Sheet: PTSD
Instruments that assess post-traumatic stress disorder
Main outcomes and generalisability
	Instrument characteristics			Sample and study characteristics										Psychometrics												Comments
Study	Instrument	Disorder	Purpose	N	Mean age (M, SD)	Gender (percentage female)	Important disease characteristics of the sample	Population	Countries in which the study was conducted	Language in which the instrument was evaluated	Recruitment method	Subgroups for which the instrument was investigated	Percentage of missing responses	Internal consistency – Cronbach's alpha unless otherwise noted	Test-retest reliability	Measurement error	n factors - method and fit (CFA) or variance explained (EFA/PCA) between brackets	Correlation between online and pen-and-paper	Mean difference between online and pen-and-paper - online significantly higher or lower	Convergent validity – correlation (other instrument between brackets)	Sensitivity	Specificity	AUC	Other criterion-related outcomes (criterion between brackets)	Responsiveness
Elhai, 2012	PSS emotional numbing model	PTSD	Screening & symptom severity	216	19.36	71.2%	Experienced a traumatic event	Student population	US	English	Research participation pool		NR	.92			4 (CFA; RMSEA .06, CFI .98)			reported per factor (CES-D)
Elhai, 2012	PSS dysphoria model	PTSD	Screening & symptom severity	216	19.36	71.2%	Experienced a traumatic event	Student population	US	English	Research participation pool		NR	.92			4 (CFA; RMSEA .05, CFI .97)			reported per factor (CES-D)
Elhai, 2012	PSS DSM-5	PTSD	Screening & symptom severity	233	19.36	71.2%	Experienced a traumatic event	Student population	US	English	Research participation pool		NR	.94			4 (CFA; RMSEA .06, CFI .97)			reported per factor (CES-D)
Fortson, 2006	TSS - frequency	PTSD	Symptom severity	200	20	0.56	None	Student population	US	English	Recruited from undergraduate psychology course		0	.95					0
Fortson, 2006	TSS - distress	PTSD	Symptom severity	200	20	0.56	None	Student population	US	English	Recruited from undergraduate psychology course		0	.96					0
Miller, 2012	NSES	PTSD	Diagnosis & symptom severity	2953	NR	78.8%	None	General population	US	English	Online panel		0				4 (CFA; RMSEA .05, CFI .94)
Miller, 2012	NSES	PTSD	Diagnosis & symptom severity	323	NR	39.0%	Veterans	Veterans	US	English	Invitation letters/emails		0				4 (CFA; RMSEA .06, CFI .93)
Read, 2009	PCL-C	PTSD symptoms	Symptom severity	38	19.6 (1.5)	0.5	N = 10 had PTSD symptoms	Student population	US	English	Students included in PTSD research		0	.91				.68	0
Callahan, 2006	PPQ (modified)	Perinatal PTSD	Screening & symptom severity	144	25.27	1	Partially mothers of high-risk infants	General population	US (primarily)	English	Undergraduate psychology courses & self-referral	Mothers of high-risk infants	NR	.90			3 (PCA; 64%)			.74 (IES)	.82 (cut-off 19, criterion = help seeking)					Part of the sample may have completed the instrument on paper.	Sensitivity: subsample used.
Callahan, 2006	PPQ – disruptions in arousal	Perinatal PTSD	Screening & symptom severity	144	25.27	1	Partially mothers of high-risk infants	General population	US (primarily)	English	Undergraduate psychology courses & self-referral	Mothers of high-risk infants	NR	.86
Callahan, 2006	PPQ – avoidance	Perinatal PTSD	Screening & symptom severity	144	25.27	1	Partially mothers of high-risk infants	General population	US (primarily)	English	Undergraduate psychology courses & self-referral	Mothers of high-risk infants	NR	.80
Callahan, 2006	PPQ – re-experiencing	Perinatal PTSD	Screening & symptom severity	144	25.27	1	Partially mothers of high-risk infants	General population	US (primarily)	English	Undergraduate psychology courses & self-referral	Mothers of high-risk infants	NR	.66
			NR: Not reported
			EFA: Exploratory factor analysis
			CFA: Confirmatory factor analysis
		PTSD: Post-traumatic stress disorder	PCM: Principal component analysis
			ICC: Intraclass correlation coefficient
	NSES: National Stressful Events Survey
	PCL-C: PTSD CheckList – Civilian Version
	PPQ: Perinatal PTSD Questionnaire
	PSS: PTSD Symptom Scale
	TSS: Traumatic Stress Schedule
References
Elhai JD, Miller ME, Ford JD, Biehn TL, Palmieri PA, Frueh BC. Posttraumatic stress disorder in DSM-5: estimates of prevalence and symptom structure in a nonclinical sample of college students. J Anxiety Disord. 2012;26:58-64.
Fortson BL, Scotti JR, Del Ben KS, Chen YC. Reliability and validity of an Internet traumatic stress survey with a college student sample. J Trauma Stress. 2006;19:709-20.
Miller MW, Wolf EJ, Kilpatrick D, Resnick H, Marx BP, Holowka DW, et al. The Prevalence and Latent Structure of Proposed DSM-5 Posttraumatic Stress Disorder Symptoms in U.S. National and Veteran Samples. Psychological Trauma: Theory, Research, Practice, and Policy. 2012;5:501.
Read JP, Farrow SM, Jaanimagi U, Ouimette P. Assessing trauma and traumatic stress via the Internet: Measurement equivalence and participant reactions. Traumatology. 2009;15:94-102.
Callahan JL, Borja SE, Hynan MT. Modification of the Perinatal PTSD Questionnaire to enhance clinical utility. J Perinatol. 2006;26:533-9.

## Sheet: Worry
Instruments that assess worrying
Main outcomes and generalisability
	Instrument characteristics			Sample and study characteristics										Psychometrics												Comments
Study	Instrument	Disorder	Purpose	N	Mean age (M, SD)	Gender (percentage female)	Important disease characteristics of the sample	Population	Countries in which the study was conducted	Language in which the instrument was evaluated	Recruitment method	Subgroups for which the instrument was investigated	Percentage of missing responses	Internal consistency – Cronbach's alpha unless otherwise noted	Test-retest reliability	Measurement error	n factors - method and fit (CFA) or variance explained (EFA/PCA) between brackets	Correlation between online and pen-and-paper	Mean difference between online and pen-and-paper - online significantly higher or lower	Convergent validity – correlation (other instrument between brackets)	Sensitivity	Specificity	AUC	Other criterion-related outcomes (criterion between brackets)	Responsiveness
Verkuil, 2012	PSWQ	Worrying	Symptom severity	1025	34.82 (12.32)	81.60%	None	General population	NL	Dutch	Self-referral		0	.88			1 (CFA; RMSEA .05, CFI .96)									1 general worrying factor and a method factor.
Zlomke, 2009	PSWQ	Worrying	Symptom severity	1138	20.16 (2.01)	0.73	None	Student population	US	English	Experiment pool & classroom announcements		NR	.73	r .67					.49 (DASS stress)						Convergent validity: both instruments are subject of the study	Test-retest reliability: (N= 115)
Moran, 2014	PWS-R	Postpartum worrying	Symptom severity	600	30 (5.2)	1	< 24 months postpartum	General population	US	English	Email announcements		NR				4 (CFA; RMSEA .09, CFI .97)									Sample split in 2 for CFA
Moran, 2014	PWS-R - relationships	Postpartum worrying	Symptom severity	1231	30 (5.2)	1	< 24 months postpartum	General population	US	English	Email announcements		NR	.81						.25 (EPDS)
Moran, 2014	PWS-R - household	Postpartum worrying	Symptom severity	1231	30 (5.2)	1	< 24 months postpartum	General population	US	English	Email announcements		NR	.80						.25 (EPDS)
Moran, 2014	PWS-R - time	Postpartum worrying	Symptom severity	1231	30 (5.2)	1	< 24 months postpartum	General population	US	English	Email announcements		NR	.64						.37 (EPDS)
Moran, 2014	PWS-R - health	Postpartum worrying	Symptom severity	1231	30 (5.2)	1	< 24 months postpartum	General population	US	English	Email announcements		NR	.88						.24 (EPDS)
			NR: Not reported
			EFA: Exploratory factor analysis
			CFA: Confirmatory factor analysis
			PCM: Principal component analysis
			ICC: Intraclass correlation coefficient
	PSWQ: Penn State Worry Questionnaire
	PWS-R: Postpartum Worry Scale-Revised
References
Verkuil B, Brosschot JF. The online version of the Dutch Penn State Worry Questionnaire: factor structure, predictive validity and reliability. J Anxiety Disord. 2012;26:844-8.
Zlomke KR. Psychometric properties of internet administered versions of Penn State Worry Questionnaire (PSWQ) and Depression, Anxiety, and Stress Scale (DASS). Comput Hum Behav. 2009;25:841-3.
Moran TE, Polanin JR, Wenzel A. The Postpartum Worry Scale-Revised: an initial validation of a measure of postpartum worry. Arch Womens Ment Health. 2014;17:41-48.

## Sheet: Stress
Instruments that assess psychological stress
Main outcomes and generalisability
	Instrument characteristics			Sample and study characteristics										Psychometrics												Comments
Study	Instrument	Disorder	Purpose	N	Mean age (M, SD)	Gender (percentage female)	Important disease characteristics of the sample	Population	Countries in which the study was conducted	Language in which the instrument was evaluated	Recruitment method	Subgroups for which the instrument was investigated	Percentage of missing responses	Internal consistency – Cronbach's alpha unless otherwise noted	Test-retest reliability	Measurement error	n factors - method and fit (CFA) or variance explained (EFA/PCA) between brackets	Correlation between online and pen-and-paper	Mean difference between online and pen-and-paper - online significantly higher or lower	Convergent validity – correlation (other instrument between brackets)	Sensitivity	Specificity	AUC	Other criterion-related outcomes (criterion between brackets)	Responsiveness
Herrero, 2006	PSS (4-items)	Stress	Symptom severity	262	29.06	NR	None	Student population	Spain	Spanish	Recruited from undergraduate courses		0	.72			1 (PCA; 54%)		0/lower	.73 (CES-D-7)						Covergent validity: both scales are subject of the study	Only one item of online version significantly lower
			NR: Not reported
			EFA: Exploratory factor analysis
			CFA: Confirmatory factor analysis
			PCM: Principal component analysis
			ICC: Intraclass correlation coefficient
	PSS: Perceived Stress Scale
References
Herrero J, Meneses J. Short Web-based versions of the perceived stress (PSS) and Center for Epidemiological Studies-Depression (CESD) Scales: A comparison to pencil and paper responses among Internet users. Comput Hum Behav. 2006;22:830-46.

[truncated: 2 more sheets: Suicidal ideation, Self-harm]
